# Supplementary material for: Nectar sugars and bird visitation define a floral niche for basidiomycetous yeast on the Canary Islands
Source: BMC Ecol. 2015 Feb 1;15(1):2. doi: 10.1186/s12898-015-0036-x (PMC4318194; doi:10.1186/s12898-015-0036-x)
Supplement: Additional file 1: — Yeast diversity. Frequencies of isolated ascomycetous and basidiomycetous species determined for each host plant and year are plotted in the upper line of each cell. The lower line shows mean CFUs per host plant and year and ranges in brackets. The total number of isolates per host species (column) or yeast species (line) is labeled with “n”. Nucleotide sequence accession numbers, and DSMZ collection numbers are provided for each representative strain, as given by the OTU analysis. [file 12898_2015_36_MOESM1_ESM.xls]

## Sheet: additional table 1
			2012			2013								Accession Numbers
Species		E. leu	E. pla	E. str	C. can	E. leu	E. pla 1	E. pla 2	E. sim	E. str	I. can	L. ace	T. het	EMBL	DSMZ
	n	16	7	11	19	7	7	6	6	7	0	5	32
Aureobasidium
A. pullulans	5			1 (12)				1 (5)	2 (1)				1 (1)	HG421425	DSM 27432
A. sp	2	2 22(19-25)												HG421426	DSM 27433
Candida
Ca. bombi	2						1 (2)			1 (4)				HG421429	DSM 27434
Ca. friedrichii	1											1 (2)		HG421424	DSM 27436
Ca. rancensis	5		1 (1)			1 4(4)							3 15(1-43)	HG421419	DSM 27430
Debaryomyces
D. hansenii	1								1 (1)					HG421423	DSM 27437
D. maramus	4						1 (10)		3 3(2-6)					HG421422	DSM 27431
Metschnikowia
M. gruessii	32	4 14(4-35)	5 50(4-100)		8 28(1-150)	1 (3)	2 4(2-7)	5 95(11-150)		2 3(3-3)		5 15(2-60)		HG421415	DSM 27492
M. koreensis	16	1 (2)		2 2(1-2)						1 (1)			12 144(7-600)	HG421418	DSM 27429
M. pulcherrima	1											1 (12)		HG421420	DSM 27439
M. reukaufii	43	8 108(15-300)		7 86(1-400)	7 19(1-60)	1 (4)						4 23(1-90)	16 111(1-500)	HG421417	DSM 27426
Starmerella
S. bombicola	16	1 (39)	1 (20)		4 32(2-90)	4 4(1-10)	3 18(2-50)			3 2(1-3)				HG421427	DSM 27491
S. sp.	1			1 (2)										HG421428	DSM 27435
			2012			2013								Accession Numbers
		E. leu	E. pla	E. str	C. can	E. leu	E. pla 1	E. pla 2	E. sim	E. str	I. can	L. ace	T. het	EMBL	DSMZ
Species	n	22	11	0	2	6	3	22	5	9	10	0	1
Bulleromyces
B. albus	1		1 (5)											HG421438	DSM 27424
Cryptococcus
Cr. aureus	4	3 121(14-250)					1 (1)							HG421437	DSM 27414
Cr. carnescens	20	2 26(1-50)	6 3(1-9)		2 (1)			7 4(1-9)	2 2(1-2)		1 (1)			HG421433	DSM 27411
Cr. aff. flavescens	5							5 54(1-250)						HG421435	DSM 27413
Cr. flavescens	2	1 (20)								1 (40)				HG421434	DSM 27416
Cr. foliicola	5							5 8(3-15)						KM408426	DSM 29299
Cr. heimaeyensis	9	1 (30)				1 (1)		3 184(2-500)	2 (2)	2 (1)				HG421432	DSM 27412
Cr. heveanensis	1										1 (1)			HG421440	DSM 27423
Cr. laurentii	3					3 10(1-20)								HG421436	DSM 27415
Cr. magnus	4		2 2(1-4)			1 (3)		1 (3)						KM408427	DSM 27424
Cr. oeirensis	5									5 3(1-5)				HG421443	DSM 28275
Cr. spec. 1	1									1 (1)				HG421439	DSM 27418
Cr. spec. 2	1												1 (3)	HG421441	DSM 27419
Cr. spec. 3	8	4 15(5-30)									4 7(4-10)			KM408428	DSM 29302
Cr. victoriae	7	2 16(1-30)	2 4(1-7)				2 2(1-2)		1 (1)					KM408429	DSM 29300
Curvibasidium
Cu. cygneicollum	1										1 (4)			HG421446	DSM 27417
Cystofilobasidium
Cys. capitatum	10	7 714(50-1000)						1 (3)			2 6(1-12)			HG421444	DSM 27410
Cys. macerans	1	1 (3)												HG421445	DSM 27422
Erythrobasidium
E. hasegawianum	1										1 (1)			HG421447	DSM 27420
Pseudozyma
P. fusiformata	1					1 (1)								HG421448	DSM 27425
Tsuchiyaea
T. wingfieldii	1	1 35(35-35)												HG421442	DSM 27421
